# Supplementary material for: Gut microbiome composition and strain-sharing in multiplex autism spectrum disorder families
Source: Nat Commun. 2026 Feb 26;17:3255. doi: 10.1038/s41467-026-70142-7 (PMC13062010; doi:10.1038/s41467-026-70142-7)
Supplement: Supplementary file 3 — Supplementary Data [file 41467_2026_70142_MOESM3_ESM.xlsx]

## Sheet: Supplementary Data 1
		Multiplex family	Simplex family		TD family	One child family	Statistic comparison
		ASD-M	ASD-S	Healthy sibling	TD	ASD-O	Statistics	Sig.
Subjects (N)	-	75	50	54	133	117	-	-
Age	Mean	7.753	7.18	6.194	7.027	6.95	F =2.69	0.031
	Median	8	7	6	7	7
	Std. Deviation	2.604	2.472	3.157	3.089	2.1
Gender	Male (N)	56	47	52	77	102	χ2 =15.28	0.00416
	Female (N)	19	3	2	55	15
	Male%	74.667	94	96.296	57.895	87.18
ADHD	Yes (N)	37	11	0	0	0	χ2 =59.36	3.95 x 10^-12
	No (N)	38	39	54	133	117
	ADHD%	49.333	22	0	0	0
p values were calculated using one-way ANOVA for continuous variables (Age) and two-sided Chi-square tests for categorical variables (Gender, ADHD).

## Sheet: Supplementary Data 2
Nutrient	Chi_squared	P_value
Bread	1.31876	0.858184
Biscuits	4.45995	0.347323
Processed_meats	21.5082	0.000251038
Flavored_milk	16.9982	0.00193447
Dairy_desserts	14.6312	0.00553049
Sugar_or_syrup	3.75165	0.440658
Baked_sweets	6.23573	0.182222
Diet_drinks_or_sugar_substitutes	9.88935	0.0423334
Egg_products	7.46067	0.113456
Dried_milk	8.87771	0.06423
Candy	10.4495	0.0334996
legume	13.4515	0.00926788
Cereals	7.99595	0.0917266
Fruit	2.05267	0.726072
Vegetable	19.4914	0.000629127
Meat	8.08621	0.0884709
Dairy_product	4.74016	0.315012
Red_orange_vegetables	8.54388	0.0735682
Deep_sea_fish	11.171	0.0247075

## Sheet: Supplementary Data 3
Comparison	Raw_p	FDR_adjusted_p	Nutrient
Multiplex vs TD	1.49932e-05	0.000104952	Processed_meats
Multiplex vs TD	0.000744635	0.00262404	Vegetable
ASD vs TD	0.000749725	0.00262404	Vegetable
Simplex vs TD	0.000628158	0.00439711	Dairy_desserts
ASD vs TD	0.000703676	0.00492574	Deep_sea_fish
ASD vs TD	0.000725304	0.00507713	legume
Multiplex vs TD	0.00114722	0.00803052	Flavored_milk
Multiplex vs Healthy sibling	0.00238848	0.00835968	Processed_meats
Healthy sibling vs TD	0.00511018	0.0119238	Vegetable
ASD vs TD	0.00237512	0.0166258	Candy
ASD vs TD	0.00568277	0.0204786	Diet_drinks_or_sugar_substitutes
ASD vs Healthy sibling	0.00585104	0.0204786	Diet_drinks_or_sugar_substitutes
Healthy sibling vs TD	0.00873767	0.0305818	Dairy_desserts
Simplex vs TD	0.0245467	0.0429567	Vegetable
ASD vs TD	0.00854556	0.0598189	Red_orange_vegetables
Simplex vs Healthy sibling	0.0101662	0.0711636	Cereals
Multiplex vs TD	0.0560089	0.0980157	legume
Simplex vs TD	0.0526565	0.0980157	legume
Healthy sibling vs TD	0.0442504	0.0980157	legume
Simplex vs TD	0.0364863	0.127702	Cereals
ASD vs Healthy sibling	0.0369121	0.129192	Flavored_milk
Multiplex vs TD	0.0391818	0.137136	Red_orange_vegetables
ASD vs TD	0.0407419	0.142597	Meat
ASD vs Healthy sibling	0.0258995	0.142597	Meat
Multiplex vs Healthy sibling	0.0645592	0.150638	Meat
Healthy sibling vs TD	0.0662908	0.154678	Flavored_milk
Multiplex vs Healthy sibling	0.0723984	0.16893	Cereals
Multiplex vs TD	0.109625	0.191844	Meat

## Sheet: Supplementary Data 4
ID	metadata	value	coef	stderr	N	N.not.0	pval	qval	sig
Coprobacillus_cateniformis	Group	TD	-2.62775	0.729177	208	81	0.000395051	0.0173823	ASD-MPX
Clostridium_leptum	Group	TD	-2.2839	0.906164	208	142	0.0124956	0.147062	ASD-MPX
Murimonas_intestini	Group	TD	-2.2307	0.652521	208	52	0.000761332	0.028345	ASD-MPX
Bacteroides_cellulosilyticus	Group	TD	-2.22145	0.826944	208	59	0.00782535	0.11445	ASD-MPX
Eisenbergiella_tayi	Group	TD	-2.18763	0.916589	208	104	0.0179226	0.186084	ASD-MPX
Alistipes_finegoldii	Group	TD	-2.12202	0.671632	208	48	0.00182311	0.0487474	ASD-MPX
Romboutsia_timonensis	Group	TD	-2.01176	0.640135	208	183	0.00192575	0.0499321	ASD-MPX
Lachnospira_pectinoschiza	Group	TD	-1.91435	0.776038	208	59	0.014464	0.159104	ASD-MPX
Faecalicatena_contorta	Group	TD	-1.7347	0.726942	208	103	0.017942	0.186084	ASD-MPX
GGB3510_SGB4687	Group	TD	-1.36543	0.470164	208	28	0.00409225	0.0789	ASD-MPX
Sanguibacter_SGB15121	Group	TD	-1.33011	0.524185	208	77	0.0119199	0.145443	ASD-MPX
Eubacterium_siraeum	Group	TD	-1.11895	0.409464	208	25	0.00683837	0.107927	ASD-MPX
GGB3005_SGB3996	Group	TD	-0.964557	0.381888	208	26	0.0123124	0.147062	ASD-MPX
Prevotella_timonensis	Group	TD	-0.540472	0.230036	208	21	0.0197635	0.190969	ASD-MPX
Faecalibacterium_prausnitzii	Group	TD	1.12452	0.340503	208	202	0.00113317	0.0391754	TD
GGB51510_SGB71883	Group	TD	1.49892	0.59515	208	70	0.012559	0.147062	TD
Agathobaculum_butyriciproducens	Group	TD	1.60407	0.684469	208	175	0.0200741	0.191761	TD
Bacteroides_xylanisolvens	Group	TD	2.20084	0.843575	208	123	0.00976141	0.134374	TD

## Sheet: Supplementary Data 5
ID	metadata	value	coef	stderr	N	N.not.0	pval	qval	sig
Bacteroides_cellulosilyticus	Group	TD	-2.62147	0.899882	208	59	0.00400273	0.129693	ASD-MPX
Coprobacillus_cateniformis	Group	TD	-2.35369	0.790756	208	81	0.00329081	0.120779	ASD-MPX
Bifidobacterium_pseudocatenulatum	Group	TD	-2.32819	0.757461	208	167	0.00242216	0.106575	ASD-MPX
Alistipes_finegoldii	Group	TD	-2.16896	0.72336	208	48	0.00307267	0.118974	ASD-MPX
Bilophila_wadsworthia	Group	TD	-2.05439	0.716626	208	178	0.00461009	0.136609	ASD-MPX
Romboutsia_timonensis	Group	TD	-2.00518	0.684475	208	183	0.0038062	0.128503	ASD-MPX
Murimonas_intestini	Group	TD	-1.93803	0.696455	208	52	0.00592917	0.15653	ASD-MPX
GGB3510_SGB4687	Group	TD	-1.6985	0.51342	208	28	0.00112106	0.0591919	ASD-MPX
Sanguibacter_SGB15121	Group	TD	-1.5842	0.565163	208	77	0.00558114	0.150071	ASD-MPX
Eubacterium_siraeum	Group	TD	-1.28843	0.446254	208	25	0.00433254	0.133094	ASD-MPX

## Sheet: Supplementary Data 6
ID	metadata	value	coef	stderr	N	N.not.0	pval	qval	sig
Coprobacillus_cateniformis	Group	TD	-2.67396	0.734961	171	67	0.000366162	0.0162332	ASD-MPX
Bacteroides_cellulosilyticus	Group	TD	-2.3678	0.857188	171	44	0.00638707	0.0980169	ASD-MPX
Ruminococcus_bromii	Group	TD	-2.35448	1.05185	171	68	0.0265232	0.197809	ASD-MPX
Murimonas_intestini	Group	TD	-2.24116	0.707365	171	47	0.00182543	0.0469902	ASD-MPX
Eisenbergiella_tayi	Group	TD	-2.10001	0.921989	171	80	0.0240202	0.193177	ASD-MPX
Lachnospira_pectinoschiza	Group	TD	-2.01155	0.762702	171	45	0.00914805	0.115875	ASD-MPX
Romboutsia_timonensis	Group	TD	-1.95862	0.642021	171	149	0.00265853	0.0607661	ASD-MPX
Faecalicatena_contorta	Group	TD	-1.88839	0.780448	171	86	0.0166163	0.16846	ASD-MPX
Lactonifactor_sp_BIOML_A6	Group	TD	-1.50198	0.652346	171	84	0.0225525	0.193177	ASD-MPX
Mogibacterium_sp_NSJ_24	Group	TD	-1.47567	0.620892	171	70	0.0186079	0.173579	ASD-MPX
GGB3510_SGB4687	Group	TD	-1.40757	0.496038	171	25	0.00511217	0.0938379	ASD-MPX
Sanguibacter_SGB15121	Group	TD	-1.3289	0.502716	171	58	0.00899327	0.115752	ASD-MPX
GGB3005_SGB3996	Group	TD	-0.952827	0.35895	171	20	0.00871571	0.115752	ASD-MPX
Harryflintia_acetispora	Group	TD	-0.862355	0.378048	171	23	0.0238153	0.193177	ASD-MPX
Prevotella_timonensis	Group	TD	-0.467787	0.208953	171	19	0.0265035	0.197809	ASD-MPX
GGB51959_SGB72479	Group	TD	0.734514	0.326701	171	22	0.0258749	0.197809	TD
Blautia_sp_Marseille_P3087	Group	TD	0.971514	0.426435	171	24	0.0239884	0.193177	TD
Faecalibacterium_prausnitzii	Group	TD	1.19672	0.36612	171	165	0.00131351	0.0402287	TD
GGB51510_SGB71883	Group	TD	1.48497	0.61429	171	57	0.0167157	0.16846	TD
Haemophilus_parainfluenzae	Group	TD	1.55098	0.642019	171	115	0.0167864	0.16846	TD
Bacteroides_xylanisolvens	Group	TD	2.20484	0.862726	171	96	0.011496	0.131518	TD

## Sheet: Supplementary Data 7
ID	metadata	value	coef	stderr	N	N.not.0	pval	qval	sig
Bacteroides_cellulosilyticus	Group	TD	-2.73186	0.94049	171	44	0.00421	0.124534	ASD-MPX
Coprobacillus_cateniformis	Group	TD	-2.22836	0.807621	171	67	0.00648859	0.15658	ASD-MPX
Romboutsia_timonensis	Group	TD	-1.97398	0.695157	171	149	0.00511914	0.136381	ASD-MPX
GGB3510_SGB4687	Group	TD	-1.72467	0.548234	171	25	0.00198354	0.0866148	ASD-MPX
Sanguibacter_SGB15121	Group	TD	-1.58157	0.542397	171	58	0.00406971	0.124534	ASD-MPX
Bilophila_wadsworthia	Group	TD	-1.05971	0.400994	171	145	0.00906304	0.195549	ASD-MPX

## Sheet: Supplementary Data 8
ID	metadata	value	coef	stderr	N	N.not.0	pval	qval	sig
Eubacteriaceae_bacterium	ADHD	ADHD	1.50062	0.445005	75	29	0.00121037	0.173056	ASD-M (ADHD+)

## Sheet: Supplementary Data 9
ID	metadata	value	coef	stderr	N	N.not.0	pval	qval	sig
Bifidobacterium_adolescentis	Group	TD	-3.09862	1.05603	183	124	0.00378701	0.116957	ASD-SPX
Lawsonibacter_asaccharolyticus	Group	TD	-1.79139	0.542624	183	95	0.0011639	0.0588311	ASD-SPX
Haemophilus_parainfluenzae	Group	TD	2.06295	0.662056	183	123	0.00213955	0.0842124	TD

## Sheet: Supplementary Data 10
ID	metadata	value	coef	stderr	N	N.not.0	pval	qval	sig
Bifidobacterium_adolescentis	Group	TD	-3.14097	1.08222	183	124	0.00418603	0.179719	ASD-SPX
Lawsonibacter_asaccharolyticus	Group	TD	-1.96773	0.550472	183	95	0.000454736	0.0459481	ASD-SPX
Haemophilus_parainfluenzae	Group	TD	2.04513	0.676754	183	123	0.00289279	0.146149	TD

[truncated: 10 more sheets: Supplementary Data 11, Supplementary Data 12, Supplementary Data 13, Supplementary Data 14, Supplementary Data 15, Supplementary Data 16, Supplementary Data 17, Supplementary Data 18, Supplementary Data 19, Supplementary Data 20]
